# Supplementary material for: Sulfonic Functionalized Polydopamine Coatings with pH-Independent Surface Charge for Optimizing Capillary Electrophoretic Separations
Source: Molecules. 2024 Apr 3;29(7):1600. doi: 10.3390/molecules29071600 (PMC11013714; doi:10.3390/molecules29071600)
Supplement: Supplementary file 1 [file molecules-29-01600-s001.zip]

Archive with 1 entries (1 files):
- molecules-2940501-supplementary.pdf
